# Supplementary material for: Reporting of race in genome and exome sequencing studies of cancer: a scoping review of the literature
Source: Genet Med. 2019 Jun 4;21(12):2676–80. doi: 10.1038/s41436-019-0558-2 (PMC6891161; doi:10.1038/s41436-019-0558-2)
Supplement: Supplementary file 2 — Supplementary TableS1 [file 41436_2019_558_MOESM2_ESM.xlsx]

## Sheet: Supplemental Table 1
Table S1. List of studies included in this scoping review (n=231). WGS, genome sequencing; WES, exome sequencing; NHL, Non-Hodgkin Lymphoma; TCGA, The Cancer Genome Atlas; Y, clinical variable reported for individual patients; S, clinical variable reported for patients in summary; N, clinical variable not reported. aCohort Size indicates patients for which WGS/WES data have not previously been re…
First Author	Year	Journal	Cancer	Cohort Sizea	Sequencing Technique	Age Reported	Gender Reported	Race Reported	Ethnicity Reported
Ellis	2012	Nature	Breast	77	WGS/WES	Y	Y	N	N
TCGA	2012	Nature	Breast	507	WES	Y	Y	Y	Y
Yost	2012	Nucleic Acids Research	Breast	2	WGS	Y	Y	Y	Y
Craig	2013	Mol Cancer Ther	Breast	14	WGS	Y	Y	Y	N
Li	2013	Cell Rep	Breast	12	WGS	Y	Y	Y	N
Lynch	2013	Breast J	Breast	5	WES	Y	Y	Y	N
Newburger	2013	Genome Research	Breast	6	WGS	N	N	N	N
Robinson	2013	Nat Genet	Breast	11	WES	Y	Y	N	N
Park	2014	Cancer Discov	Breast	89	WES	Y	Y	N	N
Wen	2014	BMC Cancer	Breast	38	WES	S	Y	N	N
Xiao	2014	BMC Cancer	Breast	6	WES	Y	Y	Y	N
Ciriello	2015	Cell	Breast	310	WES	Y	Y	Y	Y
Ellingson	2015	Breast Cancer Res Treat	Breast	124	WES	S	Y	S	N
Martelotto	2015	J Pathol	Breast	12	WES	Y	Y	N	N
Begg	2016	Breast Cancer Res	Breast	26	WES	Y	Y	N	N
Chiang	2016	Cancer Research	Breast	2	WES	Y	N	N	N
Jiang	2016	PLoS Med	Breast	29	WES	N	Y	N	N
Piccolo	2016	Mol Syst Biol	Breast	35	WES	S	Y	N	N
Avigdor	2017	JCI Insight	Breast	5	WES	Y	Y	Y	N
Avigdor	2017	Clin Cancer Res	Breast	8	WES	S	Y	S	N
Brady	2017	Nat Commun	Breast	4	WGS/WES	N	Y	N	N
Giltnane	2017	Sci Transl Med	Breast	54	WES	N	Y	N	N
Goetz	2017	J Natl Cancer Inst	Breast	122	WES	S	Y	N	S
Kato	2017	Oncotarget	Breast	5	WES	Y	Y	N	N
Lesurf	2017	Ann Oncol	Breast	48	WGS/WES	Y	Y	N	N
Mutter	2017	J Pathol	Breast	24	WES	Y	Y	N	N
Ng	2017	Clin Cancer Res	Breast	35	WES	Y	N	N	N
Pierobon	2017	Clin Cancer Res	Breast	27	WES	N	Y	N	N
Wang	2017	Genes Chromosomes Cancer	Breast	14	WES	Y	Y	S	N
Santa-Maria	2018	Oncotarget	Breast	18	WES	S	N	S	S
Tanioka	2018	Clin Cancer Res	Breast	137	WES	N	Y	N	N
Weigelt	2018	J Natl Cancer Inst	Breast	12	WES	Y	N	N	N
Govindan	2012	Cell	Lung	17	WGS	Y	Y	N	N
Imielinski	2012	Cell	Lung	183	WGS/WES	Y	Y	Y	N
Liu	2012	Carcinogenesis	Lung	31	WES	Y	N	Y	N
Liu	2012	Genome Research	Lung	2	WGS	Y	Y	Y	N
Rudin	2012	Nat Genet	Lung	35	WGS/WES	N	N	N	N
TCGA	2012	Nature	Lung	178	WGS/WES	Y	Y	Y	Y
Pugh	2014	Oncogene	Lung	15	WES	N	Y	N	N
Sun	2014	BMC Med Genomics	Lung	27	WES	Y	Y	N	N
TCGA	2014	Nature	Lung	230	WES	Y	Y	Y	Y
Zhang	2014	Science	Lung	11	WES	Y	Y	N	N
Paik	2015	Cancer Discov	Lung	6	WES	Y	Y	Y	N
Rizvi	2015	Science	Lung	34	WES	Y	Y	N	N
Xiong	2015	Am J Hum Genet	Lung	3	WES	Y	Y	Y	N
Augert	2016	J Thorac Oncol	Lung	18	WES	N	N	N	N
Campbell	2016	Nat Genet	Lung	582	WES	Y	Y	Y	Y
Dowlati	2016	Ann Oncol	Lung	8	WES	Y	Y	N	N
Liu	2016	J Thorac Oncol	Lung	102	WES	S	S	Y	Y
Lusk	2016	Carcinogenesis	Lung	46	WES	S	S	Y	N
Carbone	2017	N Engl J Med	Lung	312	WES	S	S	S	N
Choi	2017	Ann Oncol	Lung	108	WES	N	S	S	S
Kadara	2017	Ann Oncol	Lung	108	WES	N	S	S	S
Reck	2017	J Thorac Oncol	Lung	38	WES	S	S	S	N
Weiss	2017	PLoS One	Lung	12	WES	Y	Y	Y	Y
Hellmann	2018	Cancer Cell	Lung	211	WES	S	S	N	N
Hellmann	2018	Cancer Cell	Lung	75	WES	Y	Y	N	N
Liu	2018	Cancer Epidemiol Biomarkers Prev	Lung	51	WES	S	S	S	N
Rizvi	2018	J Clin Oncol	Lung	49	WES	Y	Y	N	N
Wagner	2018	Nat Commun	Lung	30	WES	Y	Y	Y	N
Yoda	2018	Cancer Discov	Lung	3	WES	N	N	N	N
Berger	2011	Nature	Prostate	7	WGS	Y	Y	N	N
Barbieri	2012	Nat Genet	Prostate	112	WES	Y	Y	S	N
Grasso	2012	Nature	Prostate	59	WES	Y	Y	N	N
Baca	2013	Cell	Prostate	41	WGS	Y	Y	S	N
Fitzgerald	2013	Cancer Epidemiol Biomarkers Prev	Prostate	80	WES	S	Y	Y	N
Gao	2014	Cell	Prostate	2	WES	N	Y	N	N
Johnson	2014	Prostate	Prostate	33	WES	S	Y	Y	N
Van der Weele	2014	Cancer Sci	Prostate	4	WES	Y	Y	Y	N
Nicolas	2015	Oncotarget	Prostate	12	WES	Y	Y	Y	Y
Petrovics	2015	EBioMedicine	Prostate	14	WGS	Y	Y	Y	N
Robinson	2015	Cell	Prostate	150	WES	Y	Y	N	N
TCGA	2015	Cell	Prostate	333	WGS/WES	Y	Y	Y	Y
Beltran	2016	Nat Med	Prostate	81	WES	S	Y	N	N
Decker	2016	Am J Hum Genet	Prostate	10	WGS	Y	Y	Y	N
Hart	2016	BMJ Open	Prostate	69	WES	S	Y	N	N
Koboldt	2016	Cancer Epidemiol Biomarkers Prev	Prostate	272	WES	N	Y	S	N
Kumar	2016	Nat Med	Prostate	56	WES	Y	Y	N	N
Lindquist	2016	Cancer Research	Prostate	24	WGS	Y	Y	Y	N
Pritchard	2016	N Engl J Med	Prostate	277	WES	Y	Y	Y	Y
Van Allen	2016	Oncotarget	Prostate	3	WES	N	Y	N	N
Gillard	2017	Eur Urol Focus	Prostate	10	WES	Y	Y	Y	N
Huang	2017	Cancer Discov	Prostate	102	WES	Y	Y	Y	N
Jamshidi	2017	Radiology	Prostate	6	WES	Y	Y	N	N
Karyadi	2017	Oncotarget	Prostate	80	WES	S	Y	Y	N
Sailer	2017	Cancer	Prostate	49	WES	Y	Y	N	N
Sowalsky	2017	Clin Cancer Res	Prostate	12	WES	Y	Y	Y	Y
Wei	2017	Eur Urol	Prostate	4	WES	Y	Y	N	N
Sowalsky	2018	Cancer Research	Prostate	18	WES	S	Y	S	N
Wang	2018	Ann Oncol	Prostate	82	WES	S	Y	S	N
Bass	2011	Nat Genet	Colorectal	9	WGS	N	N	N	N
Seshagiri	2012	Nature	Colorectal	72	WGS/WES	N	N	N	N
TCGA	2012	Nature	Colorectal	224	WES	Y	Y	Y	Y
DeRycke	2013	Cancer Epidemiol Biomarkers Prev	Colorectal	40	WES	S	N	N	N
Brannon	2014	Genome Biology	Colorectal	4	WGS	S	S	N	N
Shanmugam	2014	BMC Med Genomics	Colorectal	3	WGS	Y	Y	Y	Y
Tahara	2014	Gastroenterology	Colorectal	16	WES	Y	Y	N	N
Tahara	2014	Cancer Research	Colorectal	11	WES	S	S	N	N
Ahronian	2015	Cancer Discov	Colorectal	3	WES	N	N	N	N
Arora	2015	Gastroenterology	Colorectal	20	WES	Y	Y	S	N
Ashktorab	2015	Cancer	Colorectal	12	WES	Y	Y	Y	N
Guda	2015	Proc Natl Acad Sci U S A	Colorectal	29	WES	N	Y	Y	N
Hardiman	2015	Lab Invest	Colorectal	6	WES	Y	Y	N	N
Giannakis	2016	Cell Rep	Colorectal	619	WES	Y	Y	N	N
Kothari	2016	Cancer	Colorectal	21	WES	S	S	N	N
Robles	2016	Gastroenterology	Colorectal	31	WES	Y	Y	Y	N
Druliner	2017	Mol Carcinog	Colorectal	13	WGS	N	N	N	N
Idrees	2017	J Surg Oncol	Colorectal	2	WES	Y	Y	N	N
Tricoli	2017	Cancer	Colorectal	62	WES	Y	Y	N	N
Wei	2017	Ann Oncol	Colorectal	4	WES	Y	Y	Y	N
Burns	2018	PLoS Genet	Colorectal	44	WES	Y	Y	N	N
Hazar-Rethinam	2018	Cancer Discov	Colorectal	2	WES	N	N	N	N
Wolff	2018	Genes Chromosomes Cancer	Colorectal	18	WES	S	S	S	S
Xicola	2018	Carcinogenesis	Colorectal	45	WES	Y	Y	Y	N
Wei	2011	Nat Genet	Melanoma	14	WES	Y	Y	N	N
Berger	2012	Nature	Melanoma	25	WGS	Y	Y	N	N
Gartner	2012	BMC Genomics	Melanoma	2	WES	Y	Y	N	N
Hodis	2012	Cell	Melanoma	45	WES	Y	Y	N	N
Krauthammer	2012	Nat Genet	Melanoma	103	WES	Y	Y	N	N
Shi	2012	Nat Commun	Melanoma	2	WES	Y	Y	N	N
Gartner	2013	Proc Natl Acad Sci U S A	Melanoma	10	WGS	Y	Y	N	N
Robbins	2013	Nat Med	Melanoma	3	WES	Y	Y	N	N
Aydin	2014	J Natl Cancer Inst	Melanoma	8	WES	N	N	N	N
Ding	2014	PLoS One	Melanoma	13	WGS	Y	Y	N	N
Lu	2014	Clin Cancer Res	Melanoma	2	WES	N	N	N	N
Shi	2014	Nat Genet	Melanoma	139	WES	Y	Y	Y	N
Snyder	2014	N Engl J Med	Melanoma	64	WES	Y	Y	N	N
Cohen	2015	J Clin Invest	Melanoma	8	WES	Y	Y	N	N
Krauthammer	2015	Nat Genet	Melanoma	77	WES	Y	Y	N	N
Lu	2015	J Invest Dermatol	Melanoma	14	WGS/WES	Y	Y	Y	N
Sanborn	2015	Proc Natl Acad Sci U S A	Melanoma	8	WES	N	N	N	N
Shain	2015	Nat Genet	Melanoma	20	WES	Y	N	N	N
TCGA	2015	Cell	Melanoma	320	WGS/WES	Y	Y	Y	Y
Wagle	2015	Cancer Discov	Melanoma	5	WES	Y	Y	N	N
Chen	2016	JAMA Oncol	Melanoma	13	WES	S	S	N	N
Gao	2016	Cell	Melanoma	16	WES	Y	Y	N	N
Hugo	2016	Cell	Melanoma	36	WES	Y	Y	N	N
Zaretsky	2016	N Engl J Med	Melanoma	4	WES	Y	Y	N	N
Lazova	2017	Mod Pathol	Melanoma	27	WES	Y	Y	N	N
Liang	2017	Genome Research	Melanoma	34	WES	Y	Y	Y	N
Riaz	2017	Cell	Melanoma	68	WES	S	N	N	N
Roh	2017	Sci Transl Med	Melanoma	36	WES	Y	Y	N	N
Eroglu	2018	Nature	Melanoma	17	WES	Y	Y	N	N
Teerlink	2018	J Natl Cancer Inst	Melanoma	29	WES	S	Y	Y	Y
Morrison	2014	Proc Natl Acad Sci U S A	Bladder	5	WGS	Y	Y	Y	Y
Nickerson	2014	Clin Cancer Res	Bladder	14	WES	Y	Y	S	N
TCGA	2014	Nature	Bladder	130	WES	Y	Y	Y	Y
Van Allen	2014	Cancer Discov	Bladder	50	WES	S	S	S	S
Yap	2014	Clin Cancer Res	Bladder	43	WES	Y	Y	N	N
Pan	2015	PLoS One	Bladder	2	WES	Y	N	N	N
Al-Ahmadie	2016	Nat Genet	Bladder	6	WES	Y	Y	N	N
Singh	2016	Oncotarget	Bladder	7	WES	Y	Y	N	N
Wei	2016	Oncotarget	Bladder	2	WES	N	N	N	N
Liu	2017	Nat Commun	Bladder	18	WES	Y	Y	Y	Y
Robertson	2017	Cell	Bladder	281	WES	Y	Y	Y	Y
Kittler	2018	Oncotarget	Bladder	11	WES	Y	Y	N	N
Lohr	2012	Proc Natl Acad Sci U S A	NHL	49	WES	N	N	N	N
Green	2013	Blood	NHL	8	WES	Y	Y	N	N
Zhang	2013	Proc Natl Acad Sci U S A	NHL	73	WGS/WES	N	N	N	N
Li	2014	Blood	NHL	12	WES	Y	Y	N	N
Jiang	2014	Genome Biology	NHL	7	WES	Y	Y	N	N
Pasqualucci	2014	Cell Rep	NHL	39	WES	N	N	N	N
Green	2015	Proc Natl Acad Sci U S A	NHL	20	WES	Y	Y	N	N
Novak	2015	Blood Cancer J	NHL	51	WES	S	S	N	N
Yildiz	2015	Blood	NHL	12	WES	Y	Y	N	N
Bouska	2016	Leukemia	NHL	12	WES	N	N	N	N
Louissaint	2016	Blood	NHL	22	WES	S	S	N	N
Greenawalt	2017	Oncotarget	NHL	47	WES	N	N	N	N
Krysiak	2017	Blood	NHL	24	WES	Y	Y	N	N
Manso	2017	Blood Cancer J	NHL	58	WES	S	S	N	N
Reddy	2017	Cell	NHL	1001	WES	Y	Y	N	N
Chapuy	2018	Nat Med	NHL	253	WES	Y	Y	N	N
Schmitz	2018	N Engl J Med	NHL	556	WES	Y	Y	N	N
Zhou	2018	J Invest Dermatol	NHL	25	WES	Y	Y	N	N
Pena-Llopis	2012	Nat Genet	Kidney	8	WGS/WES	Y	Y	Y	Y
TCGA	2013	Nature	Kidney	417	WGS/WES	Y	Y	Y	Y
Davis	2014	Cancer Cell	Kidney	66	WGS/WES	Y	Y	Y	Y
Malouf	2014	Clin Cancer Res	Kidney	7	WES	Y	Y	Y	Y
Rakheja	2014	Nat Commun	Kidney	44	WES	Y	Y	N	N
Voss	2014	Clin Cancer Res	Kidney	5	WES	Y	Y	N	N
Durinck	2015	Nat Genet	Kidney	145	WES	Y	Y	N	N
Gooskens	2015	Oncotarget	Kidney	13	WGS	Y	Y	Y	Y
Walz	2015	Cancer Cell	Kidney	77	WGS/WES	Y	Y	Y	Y
Bi	2016	Proc Natl Acad Sci U S A	Kidney	21	WES	S	S	N	N
Chen	2016	Cell Rep	Kidney	216	WES	Y	Y	Y	Y
Fay	2016	J Natl Compr Canc Netw	Kidney	20	WES	S	S	N	N
Huff	2016	J Med Genet	Kidney	2	WGS	S	N	N	N
Mehra	2016	Cancer Discov	Kidney	22	WES	Y	Y	N	N
TCGA	2016	N Engl J Med	Kidney	157	WES	Y	Y	Y	Y
Wang	2016	Oncotarget	Kidney	4	WES	N	N	N	N
Casuscelli	2017	Eur Urol Focus	Kidney	11	WGS	S	S	N	N
Casuscelli	2017	JCI Insight	Kidney	5	WGS	Y	Y	Y	N
Wang	2017	Clin Cancer Res	Kidney	29	WES	S	S	N	N
Hamieh	2018	PLoS Genet	Kidney	6	WES	Y	Y	N	N
Miao	2018	Science	Kidney	84	WES	Y	Y	N	N
Agrawal	2013	J Clin Endocrinol Metab	Thyroid	17	WES	N	N	N	N
TCGA	2014	Cell	Thyroid	402	WES	Y	Y	Y	Y
Gara	2015	N Engl J Med	Thyroid	6	WES	Y	Y	N	N
Kunstman	2015	Hum Mol Genet	Thyroid	22	WES	Y	S	N	N
Tomsic	2015	Sci Rep	Thyroid	2	WES	Y	Y	Y	N
Rubinstein	2016	BMC Cancer	Thyroid	53	WES	Y	Y	Y	Y
Ni	2017	Hum Mol Genet	Thyroid	3	WGS	N	Y	Y	N
Panebianco	2017	Proc Natl Acad Sci U S A	Thyroid	4	WGS	N	N	N	N
Dong	2018	Genes Chromosomes Cancer	Thyroid	5	WES	Y	Y	N	N
Gopal	2018	Cancer Cell	Thyroid	41	WES	Y	Y	N	N
Nicolson	2018	J Clin Endocrinol Metab	Thyroid	39	WES	Y	Y	N	N
Wang	2011	N Engl J Med	Leukemia	91	WGS/WES	S	S	N	N
Ding	2012	Nature	Leukemia	8	WGS	Y	Y	Y	N
Gruber	2012	Cancer Cell	Leukemia	14	WGS/WES	Y	Y	N	N
Jan	2012	Sci Transl Med	Leukemia	6	WES	Y	Y	N	N
Walter	2012	N Engl J Med	Leukemia	7	WGS	Y	Y	N	N
Welch	2012	Cell	Leukemia	24	WGS	Y	Y	Y	Y
Landau	2013	Cell	Leukemia	60	WES	S	S	N	N
TCGA	2013	N Engl J Med	Leukemia	176	WGS/WES	Y	Y	Y	Y
Corces-Zimmerman	2014	Proc Natl Acad Sci U S A	Leukemia	10	WES	Y	Y	N	N
Woyach	2014	N Engl J Med	Leukemia	6	WES	Y	N	N	N
Churpek	2015	Blood	Leukemia	4	WES	Y	Y	N	N
Kasar	2015	Nat Commun	Leukemia	30	WGS	Y	N	N	N
Klco	2015	JAMA	Leukemia	28	WGS/WES	Y	Y	N	N
Ojha	2015	Blood	Leukemia	12	WES	N	Y	N	N
Amin	2016	Clin Cancer Res	Leukemia	61	WES	Y	Y	N	N
Burger	2016	Nat Commun	Leukemia	5	WES	Y	Y	N	N
Faber	2016	Nat Genet	Leukemia	165	WGS/WES	Y	Y	N	N
Farrar	2016	Cancer Research	Leukemia	20	WES	Y	Y	Y	Y
Goldin	2016	Blood	Leukemia	61	WES	S	S	Y	N
Welch	2016	N Engl J Med	Leukemia	28	WES	S	S	N	N
Amin	2017	Clin Cancer Res	Leukemia	48	WES	N	N	N	N
de Rooij	2017	Nat Genet	Leukemia	76	WES	Y	Y	N	N
Landau	2017	Nat Commun	Leukemia	61	WES	Y	Y	N	N
Uy	2017	Leukemia	Leukemia	7	WES	S	S	N	N
Yu	2017	Clin Cancer Res	Leukemia	42	WES	S	S	N	N
